# Supplementary material for: Paper-based LRET sensor for the detection of total heavy rare-earth ions
Source: Front Chem. 2022 Oct 4;10:1028441. doi: 10.3389/fchem.2022.1028441 (PMC9577015; doi:10.3389/fchem.2022.1028441)
Supplement: Supplementary file 1 [file DataSheet1.ZIP]

Archive with 2 entries (1 files):
- Supplementary Material/Supplementary Material.docx
- Supplementary Material/
